# Supplementary material for: A Fucosylated Lactose-Presenting Tetravalent Glycocluster Acting as a Mutual Ligand of Pseudomonas aeruginosa Lectins A (PA-IL) and B (PA-IIL)—Synthesis and Interaction Studies
Source: Int J Mol Sci. 2022 Dec 19;23(24):16194. doi: 10.3390/ijms232416194 (PMC9782601; doi:10.3390/ijms232416194)
Supplement: Supplementary file 1 [file ijms-23-16194-s001.zip]

Archive with 1 entries (1 files):
- ijms-2022668-supplementary.pdf
